# Supplementary material for: The relationship between physical activity and work engagement among university teachers: the chain mediating effect of resilience and cognitive flexibility
Source: Front Psychol. 2026 Jun 19;17:1866338. doi: 10.3389/fpsyg.2026.1866338 (PMC13327875; doi:10.3389/fpsyg.2026.1866338)
Supplement: Supplementary file 1 [file Table_1.xls]

## Sheet: Sheet1
序号	1-7 人口学	1、 您的性别:	2、 您的年龄:	3、 您的教龄:	4、您的最高学历:	5、您的职称:	6、您所在高校性质:	7、您是否在编:	8-10 身体活动	8、你进行上述体育活动的频率是？	9、你进行上述强度体育活动，一次多少分钟（包括上体育课）？	10、你进行体育锻炼的强度怎样	11、我能适应变化。	12、我有亲密和安全的关系。	13、有时，命运或上帝能帮忙。	14、无论发生什么我都能应付。	15、过去的成功让我有信心面对挑战。	16、我能看到事情幽默的一面。	17、应对压力使我感到有力量。	18、经历艰难或疾病后，我往往会很快恢复。	19、事情发生总是有原因的。	20、无论结果怎么样，我都会尽自己最大努力。	21、我能实现自己的目标。	22、当事情看起来没什么希望时，我不会轻易放弃。	23、我知道去哪里寻求帮助。	24、在压力下，我能集中注意力并清晰思考。	25、我喜欢在解决问题时起带头作用。	26、我不会因为失败而气馁。	27、我认为自己是一个强有力的人。	28、我能做出不同寻常或艰难的决定。	29、我能处理不快乐的事情。	30、我不得不按照预感行事。	31、我有强烈的目的感。	32、我感觉能掌控自己的生活。	33、我喜欢挑战。	34、我努力工作以达到目标。	35、我对自己的成绩感到骄傲。	36、我擅长分析和评估各种局面和情况。	37、在做决定前，我会考虑多种选择。	38、面对困难局面时，我不知如何决策。	39、我总能从多个角度看待困难。	40、在分析事情原因时，我会搜集额外的信息帮助判断。	41、处于困境时，我感到无力控制局面。	42、分析问题时，我会尝试考虑别人的观点。	43、面对困难，我感到焦虑不安，以至于无法想出任何解决方法。	44、我擅于从别人的角度看问题。	45、我觉得处理困难情况的方法有很多种，这让我很困扰。	46、从多个角度看待困难非常重要。	47、在决定如何应对困难时，我会权衡不同的解决方法。
1		1	4	5	1	3	2	1		4	5	4	4	5	4	5	4	3	5	4	3	4	4	5	4	4	4	4	4	4	4	4	4	5	4	4	5	4	3	2	3	3	2	2	4	2	3	4	2
2		2	4	4	2	1	1	2		4	3	4	2	3	3	4	3	2	3	4	3	3	2	2	4	3	3	4	4	3	3	3	3	3	3	4	4	4	4	4	3	3	3	3	3	3	3	3	4
3		1	3	3	1	1	1	1		2	2	4	2	2	4	4	2	2	4	3	3	2	3	2	4	2	4	2	4	2	4	4	3	4	4	4	4	4	4	4	4	4	2	4	4	3	3	2	3
4		2	4	4	2	2	1	1		2	4	4	4	2	4	4	4	4	2	4	2	4	2	3	2	4	2	4	4	3	3	2	3	2	3	4	4	1	2	1	1	3	3	1	1	3	2	2	3
5		2	2	4	3	2	1	1		2	1	1	4	3	4	5	4	3	4	3	4	3	5	3	3	4	3	5	5	4	4	4	4	4	4	4	4	1	1	2	2	2	3	2	2	1	2	3	2
6		1	4	5	3	4	1	1		3	1	3	4	4	4	4	3	2	4	3	4	2	3	4	2	4	3	2	4	3	4	4	4	4	4	3	3	4	4	2	2	3	4	2	4	4	4	4	4
7		1	2	5	2	1	2	1		5	5	5	5	5	5	5	5	4	4	4	5	5	4	5	5	4	5	4	5	5	5	5	4	5	5	4	4	3	3	4	4	3	5	5	3	5	3	3	4
8		2	2	2	1	1	1	2		2	4	2	2	2	2	3	3	3	3	3	1	3	2	1	1	2	2	1	3	2	1	2	2	1	2	2	3	4	4	4	3	3	3	4	4	5	4	5	5
9		2	3	4	2	2	1	2		3	4	2	5	5	3	5	3	5	3	5	5	5	3	3	4	3	5	5	4	3	5	5	4	4	4	5	4	5	5	5	5	5	5	5	5	5	5	4	4
10		2	3	4	2	1	1	2		2	3	2	3	4	5	5	4	3	5	3	5	3	5	5	3	3	3	5	3	5	5	5	3	3	5	4	3	4	3	4	3	3	5	3	4	3	4	4	3
11		1	2	4	3	1	1	1		2	3	2	2	2	2	2	4	4	2	4	3	2	2	2	2	4	3	2	4	3	2	2	2	4	2	2	3	4	4	4	3	5	4	4	3	4	4	5	5
12		2	5	4	2	3	1	1		4	4	2	4	3	4	2	2	3	4	4	4	3	4	4	4	3	2	3	4	3	4	2	4	4	4	2	2	2	3	2	3	2	2	1	3	2	3	2	1
13		1	2	4	1	3	1	1		4	2	4	4	4	4	4	3	4	4	5	4	4	5	4	4	4	3	3	4	5	4	3	4	4	3	3	4	4	3	3	2	4	2	3	3	2	3	3	2
14		1	4	4	2	1	1	1		1	2	2	4	3	4	4	4	5	4	4	4	5	3	4	5	5	4	4	5	4	4	5	3	4	4	4	4	5	5	4	4	4	3	4	4	4	4	4	3
15		2	2	3	1	2	2	1		3	5	4	3	2	3	2	3	2	1	1	3	2	1	3	2	2	2	3	3	1	2	2	2	1	2	1	2	2	4	4	3	4	3	4	3	4	4	2	2
16		1	3	4	1	1	1	1		4	4	5	5	4	4	4	4	3	4	4	5	4	5	4	5	4	4	4	4	4	4	4	4	4	4	4	5	5	4	3	5	4	5	4	5	5	4	5	3
17		2	5	4	3	3	1	1		4	5	5	5	4	3	3	5	5	3	3	5	5	5	5	3	5	5	5	5	5	4	5	5	5	5	5	3	3	5	3	3	4	3	4	3	5	5	3	3
18		1	3	3	3	1	1	1		2	2	2	4	2	2	2	2	4	2	2	4	2	2	2	4	2	2	4	2	2	2	2	2	4	4	2	2	3	4	5	3	4	4	4	4	5	4	5	4
19		1	4	4	3	2	1	1		5	5	5	5	5	5	5	5	5	5	5	5	4	5	5	5	5	5	4	5	5	4	5	5	4	4	5	5	5	4	4	5	4	5	5	5	5	4	5	5
20		1	2	4	1	1	1	1		5	5	5	3	4	5	4	4	4	5	3	5	3	3	3	5	3	3	3	5	4	3	3	3	4	3	4	5	5	5	4	5	5	5	5	5	5	4	5	5
21		1	4	4	2	2	1	1		3	3	3	2	2	3	3	3	4	4	4	4	2	2	2	2	4	2	4	4	4	2	2	4	4	3	2	3	2	2	2	4	2	3	2	2	2	2	2	4
22		2	1	4	2	3	1	1		3	4	4	4	4	2	3	4	4	4	4	4	2	3	3	3	4	4	4	4	2	2	2	4	4	3	4	4	3	2	2	3	2	2	2	2	2	2	2	2
23		2	4	4	2	1	1	1		4	5	4	2	3	2	2	2	2	2	3	2	2	2	2	2	2	4	2	3	2	2	2	2	2	2	2	2	2	3	2	1	3	2	3	2	2	3	1	2
24		1	1	2	3	1	1	1		5	5	3	2	2	2	3	1	2	3	3	1	3	2	1	1	3	2	2	2	2	2	2	3	2	2	2	2	4	3	4	2	2	3	2	4	4	2	2	2
25		2	4	4	2	1	1	2		3	3	3	5	4	4	5	5	4	5	5	5	5	5	5	5	4	5	5	5	5	5	5	4	5	5	5	5	5	5	4	4	5	5	4	4	5	5	4	5
26		2	4	3	2	1	1	1		4	2	2	3	4	2	3	4	2	3	2	2	2	2	4	4	3	4	2	4	4	3	4	3	2	2	4	2	3	2	3	2	1	2	3	2	2	1	2	2
27		1	3	4	2	2	1	1		3	3	5	5	5	5	5	5	5	5	4	5	5	5	4	5	4	5	5	5	5	5	5	5	5	5	4	5	5	5	5	3	5	5	5	5	4	5	4	3
28		2	5	4	2	3	1	1		3	2	3	5	5	5	5	5	5	5	5	4	5	5	5	5	5	4	5	4	5	5	5	4	5	5	5	5	5	4	3	5	5	5	5	4	3	5	5	5
29		1	2	4	3	2	1	1		4	3	2	2	4	4	4	3	2	4	2	2	3	2	4	4	4	2	2	4	2	4	4	4	4	3	4	4	3	2	2	1	1	2	1	2	3	2	1	3
30		1	4	4	1	2	1	1		2	4	4	2	1	2	3	2	1	2	2	3	3	3	3	1	2	2	2	3	1	2	1	1	3	2	1	2	4	2	3	2	2	4	2	2	4	3	2	3
31		2	2	4	3	3	1	2		4	5	5	5	5	5	4	4	5	4	5	5	4	4	4	5	5	3	3	3	5	5	4	5	5	5	5	3	3	4	3	2	3	3	3	3	3	3	3	2
32		1	4	2	2	2	1	1		5	5	5	5	5	3	4	5	4	3	5	5	3	4	4	4	4	3	3	3	5	5	5	5	4	5	5	4	4	3	3	3	3	3	3	3	3	4	5	3
33		1	5	4	1	1	1	1		3	3	3	4	4	4	3	2	3	2	4	4	4	4	4	3	4	4	2	3	4	2	4	3	4	2	2	4	2	1	1	2	2	2	2	1	2	1	1	2
34		1	2	3	2	2	2	1		2	2	4	2	3	4	3	4	3	4	2	2	2	2	4	4	2	4	4	2	2	2	2	3	4	4	3	2	5	4	4	4	4	3	4	4	5	4	5	3
35		2	2	3	1	3	1	1		1	2	2	3	5	4	5	4	4	4	4	4	3	4	5	3	4	3	4	5	5	4	4	3	5	4	3	3	3	4	3	5	4	4	4	4	4	4	4	4
36		2	4	4	1	1	1	2		3	2	3	1	2	2	2	1	3	2	2	2	2	1	2	2	2	1	1	3	2	2	2	1	2	2	2	1	2	4	3	3	3	4	3	4	4	2	2	4
37		2	2	5	1	1	1	1		3	4	2	2	3	4	2	4	4	2	2	3	4	2	4	2	2	3	2	4	4	2	2	4	4	2	2	2	1	2	2	1	1	1	2	2	1	2	3	1
38		1	4	5	2	2	1	1		2	2	2	4	5	3	3	3	4	4	5	3	5	3	4	4	3	3	4	3	5	4	3	3	3	4	3	5	5	5	5	5	5	4	5	5	5	5	5	5
39		2	2	5	2	1	1	1		5	5	5	5	5	5	3	3	4	5	4	5	5	5	5	5	3	3	4	5	5	5	5	4	5	4	5	3	3	5	3	5	3	3	5	3	3	4	3	4
40		2	5	4	3	3	1	1		3	4	2	4	4	2	3	2	2	2	4	2	4	2	2	2	3	4	2	2	2	4	2	4	4	4	3	3	5	5	4	5	4	4	4	4	3	4	4	3
41		2	4	4	2	2	1	1		1	2	1	3	4	4	4	4	4	4	4	4	4	3	4	3	5	4	3	4	4	4	4	3	4	4	3	4	3	2	2	2	4	2	3	4	4	3	4	2
42		1	4	4	2	2	2	1		2	2	4	2	2	1	1	1	2	3	2	2	2	2	2	2	1	3	2	1	2	2	2	3	3	2	2	2	4	4	4	4	2	2	3	3	2	4	4	3
43		1	2	4	2	1	1	1		4	4	3	4	5	5	3	4	5	5	3	5	3	5	5	5	5	3	5	3	3	3	3	5	5	5	4	5	5	5	3	3	5	5	5	5	5	3	5	5
44		2	4	4	2	2	1	1		4	2	2	4	4	4	4	4	4	4	3	3	4	3	4	3	2	3	4	4	4	3	4	3	4	4	4	4	2	2	2	3	1	3	2	2	1	1	2	1
45		1	4	5	2	3	1	2		3	3	5	5	5	4	3	5	5	3	3	5	5	5	5	3	4	5	4	5	5	5	4	5	5	5	3	5	4	4	5	5	5	5	3	3	5	5	4	4
46		2	2	5	2	2	1	1		2	4	3	4	3	4	2	4	4	3	4	2	3	3	3	2	2	2	2	2	2	4	3	2	3	2	2	2	4	4	5	4	4	4	3	5	3	4	4	5
47		1	4	3	2	1	2	1		5	5	5	3	5	4	3	5	5	3	4	5	5	5	5	5	5	3	5	3	5	5	5	3	4	3	5	5	4	5	3	5	4	5	5	5	3	5	5	4
48		1	2	4	2	3	1	1		2	4	2	2	4	3	4	4	2	4	4	3	3	3	2	4	2	4	3	4	4	4	4	4	4	4	3	4	2	2	2	2	1	3	3	1	2	2	2	2
49		1	4	4	2	2	1	1		5	5	4	3	3	3	5	3	3	3	3	3	3	3	5	4	5	3	4	4	5	4	5	3	5	3	4	3	5	5	5	5	5	5	5	5	5	5	4	5
50		2	3	5	2	3	1	1		2	3	4	2	2	2	4	4	4	3	2	2	2	2	3	4	4	2	2	4	4	4	4	3	3	2	2	4	5	4	4	4	5	4	4	4	4	4	5	4
51		1	3	4	1	1	1	1		5	5	4	5	5	5	4	5	4	5	4	5	5	5	5	5	5	5	5	4	5	5	5	5	5	4	5	5	5	5	5	4	5	4	5	5	4	5	4	5
52		1	5	1	2	2	1	2		3	4	2	1	1	2	1	2	1	2	2	2	2	2	2	3	2	2	2	3	2	2	1	2	3	2	2	2	2	3	2	2	2	2	4	3	2	2	2	2
53		1	4	5	2	1	1	1		3	5	3	3	5	4	3	3	3	5	4	3	3	4	4	3	4	3	3	3	3	4	3	4	3	5	5	3	4	3	3	4	3	4	3	3	3	3	3	3
54		2	4	4	1	2	1	1		4	4	4	1	2	1	2	2	1	2	1	2	1	2	2	3	2	2	1	3	3	2	3	3	1	2	3	1	4	2	4	2	3	4	2	2	4	2	2	3
55		2	2	4	3	2	1	1		4	5	5	4	5	3	3	5	5	3	4	4	4	3	4	5	5	5	5	3	3	5	3	3	5	4	5	3	3	4	4	3	3	3	3	3	3	3	3	4
56		2	3	4	1	2	2	2		3	3	3	4	5	5	5	5	5	5	4	5	5	5	5	5	4	5	5	4	5	5	5	5	5	5	4	5	5	5	3	4	5	4	5	5	5	3	4	3
57		1	4	5	1	2	1	1		2	1	2	2	3	2	2	2	3	3	2	2	2	3	2	2	4	2	3	2	3	3	2	2	2	4	2	2	2	3	2	2	2	2	4	3	2	4	2	4
58		1	2	2	3	2	1	2		5	3	5	5	3	3	4	5	3	5	5	5	3	5	5	5	4	3	5	5	5	5	5	5	3	5	5	5	3	5	4	5	5	5	3	5	3	5	3	5
59		1	4	5	2	2	1	1		4	4	4	2	3	4	3	3	2	3	3	4	3	3	4	3	3	2	2	3	4	3	3	3	3	4	3	3	5	5	3	5	5	5	4	5	5	5	5	5
60		1	4	4	3	3	1	1		4	3	4	3	4	3	2	2	4	3	2	3	4	3	3	2	4	3	2	3	2	2	4	3	2	4	4	2	3	4	2	4	2	3	2	4	2	3	2	2
61		1	1	4	1	1	1	1		2	3	2	2	2	3	4	2	2	2	3	2	2	2	2	3	4	3	3	2	3	4	2	3	2	2	3	4	1	2	2	2	3	1	2	2	3	1	2	2
62		2	4	4	1	1	1	1		2	3	2	2	2	2	2	2	2	3	4	3	4	3	2	4	2	4	3	2	2	3	4	4	4	4	4	2	2	2	2	2	3	2	2	3	2	2	4	2
63		2	4	4	2	2	1	2		3	5	5	3	3	4	2	4	2	4	3	3	2	3	3	2	4	3	3	3	4	2	3	4	4	3	4	2	5	5	5	5	5	5	5	5	4	5	4	4
64		2	5	4	2	2	2	1		4	2	4	2	2	3	2	1	2	1	1	2	2	2	2	2	3	2	2	2	2	1	2	1	2	2	2	3	2	2	2	4	3	2	2	2	2	2	2	2
65		2	5	4	2	3	1	2		5	5	5	5	5	4	3	5	3	3	5	4	5	5	5	3	4	3	4	3	3	4	5	3	3	3	5	5	4	5	4	5	5	3	5	5	5	3	5	5
66		1	4	4	2	2	1	1		4	4	5	2	3	1	2	2	2	3	3	1	2	2	2	2	2	1	1	1	1	3	1	3	2	1	2	2	2	4	3	4	2	4	4	3	4	4	2	2
67		2	4	5	2	1	1	2		2	2	3	4	5	5	5	5	4	5	4	3	4	4	4	4	4	4	5	3	5	5	4	5	5	4	4	4	1	2	2	2	1	2	1	1	2	2	1	1
68		1	4	4	2	3	1	1		4	5	5	5	4	4	4	5	5	5	5	5	5	5	5	5	4	4	4	5	5	5	5	5	5	4	5	5	3	3	3	3	3	3	4	3	4	3	3	4
69		2	4	5	2	4	1	1		3	4	5	4	2	4	4	2	3	2	4	2	2	2	2	2	3	2	2	4	2	3	4	3	4	2	4	2	3	3	4	3	4	4	2	4	4	4	4	4
70		1	1	4	1	2	1	2		5	4	5	4	2	4	4	2	2	2	3	2	2	3	2	2	2	4	3	3	2	2	3	2	2	2	2	4	4	4	2	2	4	3	2	4	4	4	3	2
71		2	4	2	2	1	1	2		4	4	4	2	4	2	2	2	2	2	2	3	4	2	4	2	2	2	2	2	2	2	2	2	4	4	3	2	3	4	4	2	2	4	4	4	4	4	3	3
72		1	2	5	2	2	1	1		2	2	2	4	2	2	2	4	2	4	3	3	2	3	2	2	2	2	2	2	3	2	2	2	2	2	2	2	4	3	2	4	4	4	4	4	4	4	4	4
73		2	2	4	3	1	1	1		4	2	2	2	2	3	2	3	2	2	2	3	2	2	2	4	3	2	2	2	2	3	2	4	2	2	4	2	1	3	1	2	2	1	3	1	3	2	2	2
74		1	3	4	2	4	1	1		3	1	1	2	2	3	4	2	3	2	2	3	4	2	3	4	2	2	2	2	2	2	3	3	2	2	2	2	4	4	5	4	3	5	3	4	3	4	4	4
75		2	3	4	3	2	1	1		3	2	2	2	2	1	2	2	3	2	3	2	2	2	3	2	2	2	2	2	1	2	1	2	2	2	2	3	2	3	2	2	2	2	2	2	3	4	4	4
76		1	4	4	3	2	1	1		3	3	5	2	2	2	2	4	2	2	3	3	2	2	3	2	2	4	2	2	3	3	2	3	2	2	2	2	3	2	4	2	3	2	3	4	4	3	2	2
77		2	4	4	2	2	1	1		4	2	2	5	5	5	5	5	5	5	5	5	5	5	5	5	5	5	5	5	5	5	5	5	5	5	5	5	2	3	3	2	3	3	2	3	3	4	4	3
78		1	3	3	2	3	1	1		4	4	4	4	4	4	4	4	4	3	4	4	3	4	4	3	4	4	4	4	3	4	4	3	3	5	3	4	2	1	2	2	1	1	2	2	2	3	1	2
79		2	4	3	2	1	1	1		5	3	5	3	2	2	2	2	1	1	2	2	1	2	1	3	2	1	2	2	2	2	2	2	1	1	1	2	4	4	5	4	4	5	4	4	5	4	4	4
80		1	5	5	2	3	2	2		2	2	2	1	3	2	2	2	2	3	1	2	2	2	2	1	2	3	2	2	1	2	1	1	2	3	2	2	3	3	2	1	3	2	2	2	2	1	2	3
81		1	4	4	3	2	1	1		5	5	3	4	5	5	5	5	5	5	5	5	5	5	5	5	5	5	4	5	5	5	4	5	5	5	5	5	5	5	5	5	5	5	5	5	5	4	5	5
82		1	4	4	2	2	1	2		2	2	2	3	3	2	4	4	2	2	4	3	2	2	3	4	2	2	4	3	4	2	2	2	2	2	4	2	2	3	4	2	3	4	2	4	4	4	2	4
83		2	5	5	2	3	1	1		5	5	5	3	5	3	5	4	5	3	3	3	5	5	5	3	5	4	5	4	3	3	4	3	3	4	3	3	5	5	5	5	5	5	5	5	4	5	5	5
84		1	4	4	2	1	1	1		3	4	2	3	2	3	2	2	2	2	3	1	1	2	3	1	3	1	2	3	2	2	2	3	2	1	2	1	4	2	3	2	2	2	3	3	4	4	2	2
85		2	2	5	2	3	2	1		3	3	2	2	2	2	2	2	3	2	2	2	3	2	4	3	2	2	2	3	2	2	4	4	2	2	3	3	2	2	3	4	3	4	4	2	3	3	3	4
86		2	5	4	2	3	2	2		2	2	2	1	1	1	3	2	2	1	2	2	1	1	2	2	3	2	2	2	1	1	3	1	3	2	1	2	4	5	4	4	5	4	4	3	5	4	5	4
87		2	4	5	3	1	1	2		1	2	1	2	2	1	2	2	2	1	2	1	2	3	2	2	2	3	1	2	2	1	1	3	2	2	2	2	4	2	4	4	2	2	3	2	3	4	2	3
88		2	4	4	2	2	1	1		3	3	5	3	3	4	3	3	4	4	2	3	3	2	3	3	3	3	3	2	3	3	3	3	2	4	2	3	5	5	3	5	5	4	5	5	5	5	5	5
89		2	4	4	2	3	1	1		3	2	3	3	4	4	2	3	3	4	3	4	4	4	2	3	2	4	4	4	4	2	4	2	3	3	2	3	4	4	4	3	5	3	5	5	4	3	3	4
90		2	2	5	1	1	1	1		3	2	2	4	5	5	3	5	5	4	5	4	5	4	5	3	5	4	5	5	5	5	5	4	5	4	5	5	5	5	5	5	5	5	5	5	4	5	5	4
91		1	2	5	2	2	1	1		4	2	4	2	2	2	2	3	4	3	3	2	2	2	2	2	2	2	3	2	2	4	2	2	2	2	2	2	2	2	2	2	2	4	4	4	2	3	3	3
92		2	2	4	3	1	1	2		2	3	2	2	2	2	3	2	2	2	2	2	3	4	2	3	3	2	4	2	2	4	2	2	4	2	4	2	5	3	4	5	4	5	4	5	5	5	5	3
93		1	4	5	2	1	1	1		2	1	1	2	4	3	4	4	4	2	3	4	3	4	4	4	4	4	4	2	2	4	4	4	4	4	4	4	2	2	2	1	3	2	2	1	1	2	2	1
94		1	2	4	2	3	1	1		5	5	5	5	5	4	5	5	4	5	4	5	4	5	5	4	5	5	5	5	5	5	4	5	5	5	4	5	5	5	5	4	5	5	4	5	5	5	5	5
95		2	4	5	3	4	1	1		4	4	4	2	4	2	2	2	2	2	2	2	3	2	2	3	2	3	2	2	3	2	2	2	2	3	2	2	2	2	4	2	4	2	4	2	2	4	4	4
96		2	2	4	1	2	1	1		3	4	4	4	4	4	4	4	5	3	3	4	4	4	4	5	4	4	4	5	4	4	5	4	3	5	4	5	2	2	2	2	2	2	4	2	2	2	2	4
97		1	2	2	2	2	1	1		3	4	5	2	3	3	2	2	4	2	4	2	3	4	2	4	2	2	4	4	3	2	2	3	4	4	4	2	3	4	2	2	4	4	4	2	4	3	4	4
98		1	3	3	1	2	1	1		4	4	4	4	4	3	4	4	3	5	4	4	4	5	3	3	4	4	5	5	5	4	4	4	4	3	4	4	3	2	3	2	3	2	2	1	1	3	1	3
99		1	3	4	2	2	1	1		4	2	4	4	4	4	4	4	4	4	4	4	4	5	3	4	4	4	3	4	4	4	4	4	5	5	3	4	4	5	4	4	3	4	4	4	4	4	5	5
100		2	4	2	2	3	2	1		5	3	5	5	5	5	5	5	5	5	5	4	5	5	4	5	5	5	5	5	5	5	4	5	5	4	5	5	2	3	3	2	3	3	2	2	3	3	3	3
101		1	5	5	2	1	1	1		4	2	4	3	3	3	4	5	5	5	5	5	4	4	5	5	3	4	4	4	5	4	3	4	4	4	5	4	4	4	4	5	4	4	4	3	3	4	4	4
102		1	5	4	3	3	2	2		2	2	2	4	2	2	2	4	3	4	4	4	4	4	2	2	2	2	2	4	3	4	4	2	2	4	3	4	4	4	4	4	4	4	3	4	4	4	5	4
103		2	3	5	1	2	1	2		5	5	4	5	3	3	5	3	3	5	3	3	5	5	5	3	5	4	5	5	3	3	3	5	3	3	3	5	5	5	5	5	5	5	5	4	5	5	4	5
104		2	4	4	2	1	1	1		2	1	1	4	4	4	2	4	4	3	4	4	4	2	3	4	3	2	4	2	3	4	3	4	4	4	4	4	2	2	3	2	2	2	2	2	1	2	3	2
105		1	3	3	2	2	1	2		2	3	2	3	2	1	3	2	1	2	2	2	3	3	3	2	1	2	3	1	2	2	1	1	2	1	2	2	1	2	3	2	2	2	2	1	2	2	3	2
106		1	5	3	2	1	1	1		5	5	5	5	5	5	4	5	5	5	5	5	5	5	5	5	5	5	5	5	4	5	5	5	5	5	5	4	5	3	4	3	4	4	5	3	3	3	4	3
107		1	5	4	2	2	1	1		3	4	2	4	3	4	4	5	3	3	3	5	3	4	4	5	3	4	4	4	5	4	5	4	4	4	5	3	3	2	2	4	2	4	3	4	4	2	2	4
108		2	2	5	2	1	1	1		5	3	5	5	5	5	4	5	3	3	5	5	3	3	5	3	5	5	5	5	4	3	5	5	3	5	5	4	3	5	4	5	4	5	5	5	5	3	3	3
109		1	4	4	2	1	1	1		3	3	3	4	3	4	2	3	2	2	2	2	4	3	3	2	2	2	2	2	3	3	4	2	4	3	2	2	4	3	2	2	2	4	4	2	4	4	2	2
110		1	2	4	1	1	1	1		2	2	1	3	4	2	2	3	2	2	2	2	2	2	2	2	2	2	2	2	2	2	2	2	2	4	2	2	3	1	3	2	3	2	2	2	2	3	2	3
111		1	4	4	2	2	2	1		5	3	5	5	5	4	5	5	4	5	5	4	5	4	4	5	5	5	5	5	5	4	4	5	5	5	4	5	3	4	4	5	5	4	3	3	3	5	5	4
112		1	4	3	2	3	2	1		3	4	2	4	4	4	4	3	4	4	4	4	4	2	4	4	4	3	4	3	4	4	4	4	3	3	3	2	4	3	4	4	4	2	3	3	2	4	4	2
113		2	4	5	1	3	2	1		2	2	2	2	4	2	2	4	3	2	4	4	4	4	4	4	2	4	3	4	4	2	2	3	2	3	4	4	4	4	3	2	4	4	4	4	3	2	4	4
114		2	4	4	3	4	1	1		2	2	2	3	2	2	2	3	3	2	1	1	3	2	2	1	3	1	2	2	3	1	2	2	2	2	2	3	1	2	2	2	2	2	1	2	3	3	2	1
115		2	3	4	2	4	1	1		2	2	4	2	2	4	4	2	3	2	4	2	2	2	2	2	3	2	2	2	3	4	3	2	2	3	4	3	2	4	3	4	2	3	4	4	2	3	4	4
116		1	2	3	1	2	1	2		4	4	3	4	5	5	5	4	5	5	5	4	5	5	5	5	5	5	5	5	4	5	4	5	4	5	4	5	3	3	4	4	4	3	3	5	3	3	5	3
117		1	5	4	1	2	2	1		5	4	5	5	3	4	3	5	4	3	3	3	5	3	3	4	3	4	3	3	3	3	3	3	3	4	4	3	5	3	3	4	5	5	3	4	5	3	4	3
118		2	2	3	2	3	1	1		5	5	5	5	5	4	5	5	5	5	4	5	5	5	5	5	5	4	5	5	5	5	5	5	4	5	4	5	3	3	3	3	5	3	3	3	3	3	3	4
119		1	5	4	2	1	1	2		2	1	2	1	1	3	1	2	1	2	1	2	2	1	3	1	1	2	1	2	2	1	2	3	1	2	1	2	2	3	2	1	1	2	3	1	1	1	2	2
120		1	1	4	2	2	1	1		4	5	5	3	4	3	5	4	3	3	3	4	5	3	5	5	3	4	4	3	4	3	5	3	4	3	3	5	4	5	3	5	3	5	3	4	5	5	3	3
121		2	4	3	2	3	1	1		4	4	4	3	2	2	1	1	1	1	2	3	2	2	1	2	1	2	2	1	3	1	2	2	3	2	2	2	4	2	2	2	3	4	2	2	2	4	3	4
122		2	4	4	2	2	1	1		3	3	4	2	4	4	4	3	2	4	4	2	2	4	2	4	4	2	3	3	2	2	2	2	2	3	2	2	5	4	4	3	3	5	4	4	4	4	3	5
123		1	4	5	2	3	2	2		3	3	3	5	4	4	5	5	5	5	5	5	5	5	5	4	5	5	5	5	5	5	5	5	5	5	5	4	4	3	2	3	4	2	3	2	3	3	4	3
124		2	4	2	1	1	1	1		2	2	2	3	4	2	2	4	2	2	2	4	4	2	2	3	3	2	2	2	2	3	2	2	4	2	2	2	3	2	4	2	2	4	4	2	4	3	4	4
125		1	3	5	1	3	1	1		2	2	4	2	2	3	2	2	2	2	2	2	3	2	3	3	3	2	2	2	2	1	1	2	2	1	1	3	5	4	4	4	3	4	4	4	3	5	3	5
126		2	5	4	2	1	1	1		4	4	4	4	4	3	4	4	3	3	4	4	4	4	3	4	2	2	4	4	4	4	4	4	4	4	3	4	4	2	2	2	4	4	4	4	4	4	4	4
127		2	5	3	2	3	1	2		4	4	4	4	4	4	3	3	3	3	4	2	4	2	4	2	3	2	3	4	4	2	3	4	4	4	4	4	2	4	3	2	4	2	2	2	4	2	2	2
128		2	4	5	2	1	1	1		5	5	5	3	5	3	5	4	3	3	4	5	5	5	3	5	4	4	3	5	4	4	3	5	3	4	3	5	5	5	4	3	5	5	5	5	5	4	4	5
129		1	4	3	2	1	1	1		5	4	4	4	2	4	4	3	3	4	4	4	4	4	4	4	4	4	3	2	4	4	2	2	4	3	3	4	4	4	3	3	5	4	4	5	3	5	5	3
130		1	5	4	2	4	1	2		5	4	4	4	4	4	3	3	2	4	4	4	2	2	3	4	2	4	3	4	2	4	2	4	3	4	4	4	4	5	4	3	4	4	5	4	4	4	5	4
131		1	4	4	3	1	1	2		3	3	3	3	3	5	5	5	5	3	5	3	5	5	5	3	4	4	3	5	5	5	5	5	5	5	3	3	3	5	3	5	5	3	3	3	3	4	3	4
132		1	5	4	2	2	1	1		4	5	4	2	2	2	2	2	2	1	2	2	2	2	2	2	3	3	1	2	2	3	2	2	3	1	2	2	2	2	2	2	1	2	2	3	3	3	3	2
133		1	4	4	2	1	2	1		2	1	2	4	2	4	2	4	4	4	3	2	4	3	4	4	3	2	2	4	2	3	4	4	3	3	4	2	2	2	3	2	4	4	2	4	4	2	3	4
134		1	4	4	2	2	1	1		3	2	4	3	4	3	4	3	4	5	4	5	3	4	3	4	4	4	3	4	4	4	3	4	4	4	5	4	4	3	2	2	4	4	4	4	2	4	4	4
135		2	4	4	2	3	1	2		2	3	1	1	2	1	3	2	1	2	2	2	2	2	1	2	2	2	2	2	2	1	3	2	2	2	2	2	4	3	5	5	4	4	3	4	5	4	4	3
136		2	5	4	2	1	1	1		2	2	1	2	4	3	3	3	3	2	2	2	4	3	4	2	3	4	2	3	4	2	4	4	2	2	2	2	5	4	4	4	3	4	5	4	4	3	4	3
137		1	5	4	2	3	2	1		3	3	5	5	4	5	5	3	4	4	4	5	5	5	5	4	3	3	3	5	5	4	4	4	5	5	5	4	5	5	5	4	5	4	5	5	5	5	5	4
138		2	5	3	2	3	2	1		4	4	4	2	2	2	1	3	3	2	2	1	2	3	2	2	1	2	1	3	1	2	1	3	2	2	2	1	4	3	4	2	3	3	4	4	4	4	2	4
139		1	2	2	2	4	1	1		3	4	3	2	2	2	2	2	2	3	3	4	2	2	2	4	2	2	3	4	2	3	2	2	2	2	2	2	3	2	2	2	2	2	4	4	2	3	4	2
140		1	4	5	2	1	1	2		4	3	2	3	2	3	2	2	1	2	2	2	2	2	2	3	3	1	2	2	2	2	1	2	2	3	2	3	2	4	3	2	4	4	2	4	4	4	4	3
141		2	4	4	2	2	1	1		4	5	3	2	2	3	2	3	2	2	2	3	4	2	2	2	2	2	2	4	3	2	2	3	2	4	4	3	4	2	4	2	4	4	2	3	3	4	3	4
142		2	5	2	1	1	1	1		5	3	3	5	5	5	5	4	4	5	5	5	5	5	5	5	5	5	5	5	5	5	5	5	5	4	5	4	3	4	3	3	5	3	3	3	5	3	4	4
143		2	2	5	2	3	1	2		4	3	3	5	4	5	5	5	5	5	5	5	5	5	5	5	4	5	5	5	4	5	5	5	4	5	5	5	4	5	3	5	4	5	4	5	4	5	5	5
144		1	4	4	3	1	1	1		2	2	2	4	5	4	4	4	5	4	3	4	4	4	5	4	5	5	4	4	4	4	4	5	4	4	4	4	2	2	2	2	2	3	2	3	1	1	2	1
145		1	3	3	2	2	1	1		2	2	4	1	1	2	3	1	2	2	1	2	1	1	2	2	2	2	3	2	2	2	2	2	1	2	2	1	3	2	2	2	2	4	4	4	4	3	2	3
146		1	4	4	2	3	1	2		4	3	4	2	2	3	3	3	2	2	2	2	2	2	3	2	3	2	1	2	1	2	2	2	2	2	3	3	2	2	3	2	2	3	4	2	2	3	2	2
147		1	5	3	3	1	1	2		4	4	3	3	2	4	2	4	2	3	2	2	2	2	3	4	2	2	4	2	2	2	2	3	3	3	2	2	2	2	2	2	2	2	1	1	2	2	2	2
148		1	3	5	2	2	1	2		1	1	1	2	2	2	2	2	3	2	2	2	2	2	2	3	2	4	2	2	4	2	2	2	4	2	4	2	2	2	2	2	4	4	2	2	2	3	4	3
149		1	2	4	3	2	1	1		4	5	4	3	4	3	4	5	3	4	4	4	4	4	5	5	4	4	3	4	4	4	4	4	3	4	3	4	2	2	3	1	2	1	1	2	2	2	2	3
150		2	5	4	2	1	1	1		2	2	2	4	3	3	4	3	2	2	4	2	4	4	4	4	4	4	3	3	4	4	4	2	4	2	2	4	2	2	2	2	3	1	3	2	2	1	3	2
151		2	2	4	2	1	2	2		4	4	5	5	3	3	3	3	5	3	4	3	5	5	5	3	3	3	4	3	5	5	4	3	3	3	4	3	5	4	5	5	5	5	4	5	4	5	5	5
152		1	4	4	3	1	1	1		2	4	2	2	2	1	1	2	3	2	1	1	2	1	2	2	2	2	1	2	1	2	3	3	1	3	2	2	3	2	2	4	2	2	2	2	2	2	4	2
153		2	2	4	2	2	1	2		5	5	5	3	3	3	5	4	3	5	5	4	5	4	5	5	5	5	5	3	5	5	5	5	5	5	3	3	5	3	5	3	5	4	4	4	5	5	5	5
154		2	4	4	2	3	2	2		5	4	5	3	3	3	5	3	3	4	3	5	3	4	4	4	5	5	4	3	3	5	4	4	3	3	3	5	5	5	4	5	5	5	5	5	5	5	5	5
155		1	4	4	2	3	1	1		5	5	5	2	2	3	3	3	3	3	2	4	3	3	2	2	2	3	3	3	3	3	2	4	3	3	3	3	3	3	3	3	5	4	3	3	3	3	3	3
156		2	2	3	3	1	1	1		4	4	4	2	2	2	2	3	3	2	3	2	4	4	4	2	2	3	3	2	2	2	2	4	2	4	4	2	4	3	5	4	4	5	5	4	3	5	4	4
157		2	5	4	2	1	1	1		5	5	5	5	5	4	5	4	5	4	5	5	5	4	5	5	5	5	4	5	5	4	5	5	5	5	5	5	5	5	5	5	5	5	5	4	5	5	5	5
158		2	4	4	2	4	1	2		2	2	2	4	3	2	3	3	3	4	3	4	2	4	4	2	4	3	4	3	2	2	4	4	4	3	4	3	4	4	4	4	2	4	4	2	4	4	4	3
159		2	1	4	2	1	1	2		2	2	2	4	4	3	2	3	2	4	4	4	3	3	2	4	2	2	3	2	2	2	4	2	2	2	2	2	3	4	4	3	3	3	4	3	4	4	4	4
160		1	4	4	2	1	1	2		2	2	4	4	2	4	2	4	2	4	3	2	3	4	4	4	3	3	4	4	4	2	4	2	3	4	4	2	2	2	2	2	2	3	4	2	2	2	2	2
161		1	5	4	2	1	1	1		2	2	4	4	4	3	4	4	3	4	4	4	3	4	3	4	4	4	2	2	4	4	4	4	4	3	3	3	4	4	2	4	4	4	2	2	3	2	4	4
162		2	4	2	2	2	1	1		3	5	5	3	3	3	4	3	4	3	3	3	5	3	3	3	3	4	3	3	3	5	5	3	3	4	5	3	5	5	5	5	5	5	5	5	5	5	5	5
163		1	4	3	2	2	1	1		2	3	2	5	5	3	3	5	5	4	3	3	4	5	5	5	4	5	3	5	5	3	3	5	5	5	5	5	5	5	5	5	5	4	5	5	4	5	5	5
164		2	5	4	3	1	1	1		5	5	5	5	3	3	3	4	3	4	3	5	3	3	4	5	5	3	3	3	5	3	3	3	5	3	3	3	5	4	5	5	4	5	5	5	5	4	5	5
165		1	5	2	2	3	1	1		4	4	4	4	4	4	5	3	4	3	4	5	4	4	5	3	4	5	5	4	3	3	4	5	4	3	4	3	4	3	4	3	2	4	4	2	2	2	2	4
166		1	4	4	1	1	1	1		5	3	3	5	5	4	5	5	5	5	5	5	5	5	4	5	5	5	5	5	5	5	5	5	5	5	5	5	3	3	3	3	5	5	4	3	3	4	3	3
167		1	1	4	2	2	2	2		4	4	4	2	2	2	1	2	1	3	2	2	2	2	1	1	3	1	1	1	2	2	2	3	2	2	2	2	2	2	2	2	1	1	1	1	2	2	2	1
168		1	3	4	1	3	1	1		4	4	4	4	5	5	4	3	4	4	4	4	4	5	5	5	4	4	3	5	4	5	4	4	3	5	3	4	3	2	2	2	2	1	2	2	2	2	3	2
169		2	4	3	2	2	1	2		5	5	4	3	2	2	3	2	3	2	2	2	2	4	2	2	3	2	2	3	2	2	4	4	2	2	2	2	4	2	3	2	2	2	2	2	3	4	4	2
170		2	3	4	3	4	1	1		3	4	3	5	5	5	5	5	5	5	4	4	5	5	5	5	5	5	5	5	5	5	5	5	5	5	5	4	5	3	5	3	5	5	3	5	5	5	4	4
171		2	2	4	1	3	2	1		5	5	5	5	5	5	5	5	5	5	5	5	5	5	5	5	5	5	5	4	5	4	4	5	5	5	4	4	5	4	5	5	4	4	4	5	5	5	5	4
172		1	3	4	2	3	2	1		1	2	3	3	2	1	2	3	1	3	1	2	3	3	2	1	2	2	3	2	2	2	2	3	2	2	3	2	3	3	3	2	2	1	2	2	2	2	1	2
173		1	5	5	2	2	1	1		5	4	5	2	4	2	3	4	2	3	3	4	4	4	2	2	2	3	3	3	4	2	2	4	2	4	2	4	3	4	2	4	4	4	2	2	2	2	2	3
174		1	3	4	2	3	1	1		4	4	4	2	2	3	1	2	2	2	3	3	1	3	2	2	2	2	1	1	2	2	1	3	2	2	2	3	3	2	2	4	3	4	4	4	2	2	4	4
175		2	4	1	2	2	1	1		5	5	4	3	2	4	4	4	4	2	4	2	2	3	2	3	4	2	3	2	2	3	4	4	4	2	2	4	3	2	2	4	2	4	2	2	3	2	4	2
176		2	2	4	2	1	1	1		5	4	3	5	4	5	3	3	3	4	3	3	4	5	3	3	5	3	3	5	3	4	3	3	3	5	3	3	4	5	5	3	4	3	3	4	5	5	5	5
177		1	4	4	1	1	1	1		1	2	1	1	2	2	1	2	2	2	2	2	3	3	1	2	3	2	3	2	2	3	2	1	2	3	1	1	1	1	2	2	2	2	2	2	1	1	2	2
178		1	4	4	2	1	2	1		2	2	3	2	3	2	2	2	3	2	2	2	2	2	2	2	1	1	1	2	3	2	2	2	1	3	1	1	2	2	3	2	2	1	2	1	2	2	2	1
179		2	5	4	2	2	2	1		1	1	2	2	3	2	4	2	3	2	2	4	2	2	2	2	3	2	2	2	3	2	2	2	3	2	2	4	4	4	4	4	4	4	4	4	4	2	3	3
180		2	4	4	2	2	1	1		5	5	5	5	4	5	5	5	5	5	4	5	5	5	5	5	5	5	5	5	5	5	4	5	5	5	5	5	5	5	5	5	5	5	4	5	4	5	5	3
181		2	4	3	3	3	1	1		5	5	4	5	5	5	5	5	5	5	5	4	5	5	5	4	5	4	4	4	5	5	4	5	5	5	4	5	4	4	3	3	3	3	4	3	3	3	3	3
182		2	4	4	2	1	1	1		4	3	4	4	3	3	4	4	4	3	2	3	3	2	2	4	2	2	2	2	2	2	4	4	2	3	2	4	3	4	3	4	4	2	3	4	2	3	4	3
183		1	2	1	1	2	1	1		1	2	3	4	4	2	4	3	4	4	2	2	4	3	4	2	2	4	2	3	2	3	3	2	4	4	4	2	3	3	3	2	3	2	2	2	2	2	2	2
184		2	5	4	2	1	1	1		4	4	3	5	5	4	5	5	4	5	5	5	5	5	4	5	4	5	5	5	5	5	5	4	5	4	5	4	3	5	5	5	5	5	4	5	4	3	4	3
185		2	4	3	2	2	1	1		3	4	4	5	5	5	4	5	5	5	5	3	5	3	5	5	5	3	5	3	3	5	5	4	5	5	4	5	5	3	3	3	3	3	4	3	3	4	3	3
186		1	5	5	3	2	1	1		3	4	4	2	3	2	2	2	2	2	4	2	3	2	2	2	2	2	2	4	2	3	2	3	3	2	2	4	2	4	2	2	4	4	2	4	4	4	2	4
187		1	1	1	2	1	1	2		3	3	3	5	5	3	5	3	5	5	4	3	5	5	4	3	4	4	3	4	5	3	5	5	5	5	3	4	4	5	5	4	5	5	5	5	5	5	5	5
188		2	4	4	3	1	2	1		2	4	3	2	3	3	3	1	1	2	2	3	2	3	2	2	2	3	3	1	1	3	1	3	3	2	1	2	3	3	4	4	4	3	2	2	3	2	4	4
189		1	2	4	1	2	1	1		4	5	5	5	5	5	5	4	5	5	5	5	5	5	4	5	4	5	5	5	5	5	5	5	4	4	5	4	5	5	5	4	5	4	5	5	5	5	5	5
190		1	4	4	1	1	1	1		4	4	4	3	4	2	3	3	3	4	4	2	4	4	4	3	4	4	2	4	3	4	3	4	4	3	3	3	2	2	2	2	3	4	3	4	4	4	2	4
191		1	4	4	2	2	1	2		2	2	3	2	3	4	2	4	2	2	3	2	2	2	2	2	4	2	2	4	2	2	4	2	3	2	3	2	3	2	2	2	2	2	3	2	2	2	2	2
192		1	2	3	2	3	1	1		1	2	1	4	3	2	3	2	3	2	2	2	2	3	2	3	2	2	3	2	3	3	2	3	2	4	2	2	2	4	2	2	2	2	4	2	3	4	2	4
193		1	4	5	2	1	1	1		4	3	3	2	4	3	4	2	2	4	4	3	3	4	3	2	2	2	3	4	2	4	4	3	3	2	2	2	4	2	4	4	3	4	3	2	2	3	2	2
194		2	2	4	2	2	1	1		5	5	5	5	5	5	5	5	5	4	5	5	4	5	5	5	5	5	4	5	5	4	5	5	4	5	5	4	5	5	5	5	5	4	5	4	5	5	4	5
195		1	1	5	2	1	2	1		3	2	3	3	2	1	2	3	3	2	2	2	1	2	3	3	2	2	2	3	3	2	2	3	2	2	2	2	2	2	2	2	2	2	3	4	3	3	2	2
196		2	3	5	2	3	1	1		2	2	1	4	2	3	4	2	2	2	2	3	2	2	4	2	4	2	2	2	3	4	2	2	2	2	2	2	4	2	3	2	4	4	3	4	4	2	4	4
197		1	4	4	3	3	1	1		2	2	1	4	3	4	4	4	5	4	4	3	4	5	4	4	5	4	3	4	4	4	4	4	4	4	3	3	4	2	4	2	2	2	3	3	2	3	2	3
198		2	4	4	2	1	1	1		4	5	5	2	2	2	4	2	3	2	4	2	2	2	2	2	2	3	3	3	3	4	3	2	2	3	4	3	4	4	4	3	5	4	5	4	5	4	4	3
199		2	2	5	3	2	1	1		5	5	4	4	4	5	5	5	4	5	5	5	5	5	5	5	5	5	5	4	5	4	5	5	5	5	5	5	4	5	5	3	3	4	3	3	3	4	3	5
200		2	5	4	3	2	1	1		2	2	3	2	4	3	3	4	3	4	4	2	2	3	2	4	4	2	4	4	4	4	4	4	4	3	4	4	2	1	1	2	2	2	2	3	3	2	2	2
201		2	2	3	2	3	1	2		3	3	2	4	2	3	3	4	3	4	4	2	3	4	2	2	4	2	4	4	4	3	4	4	2	4	3	4	2	3	3	2	1	3	3	1	3	2	2	1
202		1	2	3	2	1	1	2		4	4	3	3	4	4	5	4	5	4	4	4	4	4	4	3	3	3	4	4	5	4	5	4	5	5	4	4	4	2	2	2	2	2	3	2	4	2	4	2
203		1	4	4	3	2	1	1		5	4	3	4	4	4	4	2	4	3	2	4	2	3	4	4	2	4	2	4	4	4	2	4	4	4	2	4	3	2	3	2	4	2	2	2	2	4	2	4
204		2	4	2	2	1	1	1		3	5	4	4	4	4	4	3	5	3	4	4	4	4	4	3	5	4	4	4	4	5	4	5	5	4	4	3	4	2	4	3	4	4	4	3	2	3	3	3
205		2	5	4	2	2	1	1		2	2	2	4	4	4	4	2	4	2	4	2	4	4	4	4	3	2	4	4	2	4	4	3	4	4	4	4	4	2	2	2	2	2	2	2	2	2	3	3
206		2	4	5	2	2	1	1		2	4	3	4	3	4	2	4	2	4	2	4	3	4	2	2	2	2	2	2	2	2	2	4	2	4	3	2	4	2	4	4	4	4	4	4	2	4	2	4
207		2	2	5	2	2	2	2		3	4	2	4	4	3	4	2	3	3	3	4	4	3	4	4	2	4	4	4	2	4	4	4	4	4	3	3	5	3	4	5	5	3	4	4	4	4	4	5
208		1	5	3	2	1	1	1		1	2	2	4	3	2	2	3	2	2	2	2	2	2	2	2	2	4	2	2	2	3	4	2	2	3	2	2	2	2	2	2	2	3	3	2	2	2	2	2
209		2	4	4	1	3	1	1		2	4	2	1	1	2	1	2	2	3	1	1	3	2	2	1	2	1	1	2	3	3	3	3	3	1	2	3	4	2	2	4	4	4	4	2	4	4	3	3
210		2	3	4	1	2	1	1		3	5	3	5	5	5	5	5	5	5	4	5	5	4	5	5	5	4	5	5	5	5	5	4	4	5	5	5	3	4	4	3	3	5	3	5	5	4	5	5
211		1	4	4	3	3	1	1		3	5	3	4	2	2	4	4	2	3	3	2	3	4	3	4	3	4	3	4	4	4	3	4	4	4	4	4	3	5	3	4	4	4	5	4	5	4	4	3
212		2	2	4	2	2	1	1		2	3	2	2	3	2	2	2	4	2	2	2	4	4	3	3	4	2	2	2	3	3	3	2	4	2	3	3	2	3	4	4	2	2	2	2	2	2	2	2
213		2	2	4	2	2	1	2		4	4	3	4	3	2	2	3	2	3	2	2	4	2	2	4	2	2	3	4	3	2	4	2	4	2	3	2	4	4	4	2	4	3	2	3	2	4	3	3
214		2	4	4	2	3	1	1		5	5	3	4	3	3	3	4	4	4	3	2	3	3	3	4	3	3	3	3	2	3	2	3	3	3	4	2	5	5	5	5	5	4	5	5	5	4	5	5
215		1	4	5	2	1	1	1		5	5	5	5	4	3	5	5	4	5	3	5	3	3	5	3	3	3	5	5	5	5	3	3	5	4	3	5	5	5	5	5	5	5	5	4	5	4	5	4
216		1	4	4	2	2	1	1		3	5	3	5	5	5	4	5	5	5	5	5	5	5	5	5	4	5	5	5	4	4	5	5	4	5	5	5	3	4	3	3	5	3	5	5	5	5	4	5
217		2	4	5	3	1	1	1		4	5	4	2	3	4	2	2	3	2	3	3	3	2	2	2	2	2	4	2	2	2	4	2	4	2	3	2	3	4	4	2	4	2	2	2	4	2	3	2
218		1	2	3	2	1	1	1		5	5	5	5	5	4	5	5	5	4	5	4	4	5	5	5	5	4	5	4	5	5	5	5	4	5	5	5	5	5	5	5	5	5	4	4	5	5	5	4
219		1	2	4	3	1	1	2		2	3	1	2	2	3	2	2	3	2	3	3	2	2	2	2	3	3	4	2	2	2	4	3	3	3	4	2	2	2	3	1	3	2	3	3	1	2	2	2
220		1	4	3	2	1	2	1		2	2	1	4	4	4	3	4	4	3	4	4	3	4	3	2	2	3	3	2	4	4	4	2	3	2	4	4	2	2	2	2	2	2	3	2	3	2	1	2
221		2	4	3	2	1	1	1		4	4	4	2	2	2	2	3	2	2	2	2	2	3	2	3	3	2	4	2	2	2	2	4	2	2	2	2	3	4	4	4	4	4	4	4	5	4	5	4
222		2	4	5	2	3	1	2		2	2	2	2	4	2	2	3	4	4	4	2	4	2	3	2	2	4	3	4	3	2	4	3	2	2	2	2	2	1	2	3	1	1	2	2	2	2	2	2
223		1	2	4	2	3	1	1		5	4	4	2	4	2	3	4	2	2	2	2	4	3	4	2	2	3	2	2	2	2	2	4	3	2	2	2	5	5	5	4	4	4	4	4	4	4	5	4
224		1	5	4	2	2	1	1		3	3	3	3	4	4	4	3	3	3	3	4	3	3	3	3	5	3	3	5	4	4	3	3	3	5	3	3	4	3	5	5	4	5	3	5	5	5	5	4
225		1	4	5	2	3	1	1		4	2	2	2	1	2	2	2	2	2	2	2	1	3	3	2	2	2	1	2	2	1	1	2	1	3	2	2	2	2	2	2	2	2	1	3	3	1	2	2
226		1	4	3	2	1	1	1		3	2	3	4	4	4	3	4	2	4	4	3	3	4	3	4	3	4	4	4	4	4	4	4	4	4	4	3	2	2	2	2	4	2	4	4	2	2	4	2
227		2	4	4	2	2	2	1		5	5	3	4	3	3	3	3	3	4	3	3	5	3	5	5	5	3	3	3	3	3	3	3	3	4	5	5	5	3	3	3	5	5	5	3	3	4	3	4
228		2	5	4	2	1	2	2		4	4	3	4	2	4	4	4	2	3	3	4	4	3	4	4	2	4	2	3	4	3	3	4	4	2	4	4	3	2	2	4	4	4	3	4	4	4	4	4
229		1	4	2	2	1	1	2		2	2	2	3	1	1	1	2	3	2	3	3	2	1	3	2	2	3	2	2	2	2	2	2	3	2	2	3	4	4	4	2	4	3	2	4	3	4	2	3
230		1	4	3	2	1	1	1		4	2	4	2	3	2	2	3	2	1	3	3	2	2	1	2	3	2	2	2	1	2	2	2	2	1	2	2	4	4	4	4	4	5	4	5	4	4	3	5
231		2	4	4	3	1	1	2		3	4	3	4	5	5	5	5	5	5	5	3	4	5	5	4	5	5	5	3	5	5	3	5	3	3	3	5	3	3	5	5	5	3	4	4	3	3	5	3
232		2	4	3	2	1	1	1		4	3	5	2	2	2	3	2	3	4	4	2	3	3	4	4	4	4	2	4	4	4	3	4	4	4	2	4	4	4	4	5	4	4	4	4	4	4	4	5
233		1	5	3	2	3	1	1		1	3	2	2	4	4	4	4	4	4	3	3	3	2	3	4	2	2	4	4	4	3	2	4	4	2	3	4	3	2	2	2	3	3	2	3	4	4	3	4
234		1	4	4	2	3	1	1		2	2	2	4	4	3	2	3	3	3	2	2	4	2	3	4	4	3	3	4	2	4	2	4	2	2	4	2	2	2	2	2	3	2	2	3	2	2	4	2
235		2	3	4	1	1	1	1		3	3	3	5	5	5	4	5	5	5	5	5	5	4	5	4	5	4	5	5	5	4	5	5	4	5	5	5	5	4	5	5	5	4	5	5	5	5	5	4
236		1	4	3	2	1	1	1		1	1	3	3	4	4	4	4	2	3	2	2	2	3	4	2	4	3	2	3	4	2	4	2	2	2	2	4	1	2	2	2	2	1	3	2	2	2	2	2
237		2	2	4	2	4	1	1		5	4	5	5	4	5	4	5	5	5	5	5	4	5	5	5	4	5	5	5	5	5	5	5	5	5	5	4	5	5	5	5	5	5	5	5	5	5	4	5
238		2	4	2	2	3	1	1		4	5	5	3	5	4	4	4	4	4	5	5	4	3	5	5	3	4	3	5	5	5	5	4	5	5	5	3	5	5	5	4	4	5	5	5	5	5	4	4
239		1	3	5	2	3	1	1		5	5	5	4	5	5	3	4	4	4	4	5	4	4	4	4	3	5	4	4	3	4	5	4	4	4	4	4	2	2	2	4	2	4	2	4	4	2	4	3
240		2	4	5	2	1	1	1		2	2	2	3	4	5	4	4	5	3	4	3	4	5	3	5	5	5	5	3	5	5	5	5	5	5	3	5	3	5	3	5	3	4	3	4	5	4	5	4
241		2	2	4	2	1	1	1		2	4	3	3	3	4	5	3	4	3	3	5	4	4	5	4	5	4	4	3	3	4	4	4	5	3	3	3	5	5	5	5	5	5	5	5	5	3	5	5
242		1	2	4	2	2	1	2		4	5	4	3	3	2	2	4	2	2	4	2	4	2	4	2	2	3	2	2	2	2	2	3	2	2	2	2	2	1	2	1	1	1	2	1	2	1	3	2
243		1	3	5	2	2	1	2		2	2	4	3	4	3	2	2	2	2	4	2	2	2	4	3	2	2	2	4	4	2	2	3	2	3	2	3	4	4	2	4	4	3	3	4	4	3	2	2
244		1	5	5	2	2	1	1		3	4	4	2	2	4	3	2	4	2	3	2	2	2	2	3	3	2	3	4	4	2	3	4	2	4	2	2	2	4	2	2	2	3	2	2	2	3	3	4
245		2	4	4	2	3	1	1		5	5	5	4	4	5	5	3	4	5	3	5	3	5	5	5	3	5	5	5	5	4	5	5	3	3	3	5	3	4	4	4	3	5	5	5	3	5	5	4
246		2	4	4	2	2	1	1		4	4	5	3	2	2	2	3	1	2	2	2	3	2	2	3	2	2	1	1	2	3	1	2	1	2	2	2	2	2	2	2	2	2	2	4	3	2	2	3
247		2	3	4	3	2	1	2		2	4	4	3	1	2	2	2	2	2	3	1	2	1	2	3	2	2	2	2	1	1	2	3	3	2	2	2	3	4	4	3	4	4	4	4	4	4	4	4
248		1	4	5	2	2	1	1		4	3	3	4	4	3	2	4	4	3	4	4	4	4	4	4	4	2	4	2	2	2	2	2	3	2	2	4	4	4	3	3	5	5	4	3	3	4	4	3
249		2	4	3	3	2	1	1		2	1	2	3	2	2	4	2	2	2	3	2	2	2	2	2	2	2	2	4	2	2	2	2	3	2	3	3	5	4	5	4	4	4	4	4	3	4	5	4
250		2	4	4	3	2	1	1		3	2	3	2	2	2	2	2	1	2	1	2	2	3	2	2	2	1	2	2	2	1	3	1	2	2	3	1	4	5	4	4	3	4	5	4	4	4	4	4
251		2	4	4	2	1	1	1		5	4	4	4	4	4	2	4	4	3	3	4	2	2	4	4	4	4	4	2	3	2	4	2	4	2	4	4	2	3	2	1	2	2	2	1	3	2	2	2
252		2	5	4	2	3	1	1		5	5	5	5	4	4	4	5	5	5	5	5	5	5	3	5	3	5	5	5	3	3	4	5	4	5	5	3	3	4	3	3	3	3	3	2	4	3	3	2
253		1	2	5	3	2	1	1		5	4	5	3	4	2	2	2	4	3	3	2	4	2	3	4	3	2	4	3	4	4	4	4	4	2	3	2	2	2	2	2	2	2	2	2	4	4	2	2
254		2	2	5	2	2	1	1		2	3	2	3	2	2	2	2	4	2	3	2	2	3	3	4	2	4	2	2	4	3	2	2	2	4	2	3	4	4	4	5	5	4	3	3	3	4	5	4
255		2	2	4	2	2	1	1		5	5	5	3	5	5	5	5	5	5	5	5	3	5	5	5	5	5	4	5	5	5	5	4	3	5	5	5	3	3	4	3	3	3	4	4	2	2	3	4
256		2	4	4	2	2	1	1		2	4	2	4	2	2	2	2	2	4	2	2	4	2	2	3	3	3	3	3	2	2	2	3	2	3	4	4	3	4	2	2	2	2	2	2	4	4	2	2
257		2	4	5	2	1	1	1		4	5	4	5	5	4	5	5	5	4	4	4	4	5	3	5	3	3	5	5	5	5	3	5	3	5	4	3	5	4	5	5	3	3	5	5	5	5	5	5
258		2	3	5	3	1	1	1		4	4	4	3	2	4	2	4	2	4	2	2	4	2	2	4	2	2	2	4	4	3	4	2	4	2	4	4	2	2	4	4	3	2	4	2	2	3	2	2
259		2	1	3	3	3	1	2		2	4	2	4	3	4	4	4	2	4	3	2	2	4	4	4	3	4	4	3	4	2	4	2	4	4	4	4	4	4	4	4	5	3	5	4	5	4	4	4
260		1	2	5	2	3	2	1		5	5	5	5	5	3	5	4	4	5	5	5	5	5	5	4	5	3	5	5	3	3	4	5	5	5	3	3	3	3	2	4	3	3	4	3	3	2	3	4
261		2	3	4	1	3	1	1		4	4	3	4	2	4	3	2	4	3	4	3	2	4	2	2	4	2	3	4	2	4	4	2	4	4	4	4	4	5	3	4	4	4	4	3	4	5	4	3
262		2	4	4	1	1	2	1		2	1	1	5	4	4	4	4	3	4	3	4	4	4	5	4	4	5	5	5	4	3	4	4	4	5	4	5	4	4	4	4	4	4	4	4	3	4	4	4
263		1	4	4	2	2	1	2		5	5	5	3	3	2	2	2	3	2	3	4	3	3	4	3	3	2	3	4	2	3	3	4	3	3	4	3	5	5	5	5	4	5	5	5	5	5	5	5
264		2	2	5	2	1	1	1		5	5	5	5	5	5	5	5	5	5	5	5	5	5	5	5	4	5	5	5	5	5	5	5	5	5	5	4	3	5	5	5	5	3	4	5	5	5	3	4
265		1	5	3	2	4	1	1		2	4	3	2	2	2	2	2	2	2	2	2	2	2	2	2	3	2	2	4	2	2	2	2	2	2	2	4	4	4	4	2	4	3	4	2	3	4	4	4
266		1	4	3	2	1	1	2		5	3	5	5	4	5	5	4	5	5	5	5	5	5	4	5	5	5	5	5	5	5	4	5	4	5	5	5	3	3	3	3	3	3	4	3	2	4	3	3
267		1	5	2	2	2	1	1		5	4	4	4	4	4	3	4	2	4	3	3	4	4	4	4	4	2	4	4	2	4	4	3	4	4	4	2	3	2	4	2	3	2	2	4	2	3	4	2
268		2	5	4	2	2	1	1		2	3	4	3	5	3	4	5	4	3	4	3	4	4	3	4	3	4	3	4	3	3	5	4	4	4	4	4	2	1	3	3	3	2	2	2	1	2	3	2
269		2	3	4	2	2	1	1		2	3	4	3	4	3	3	3	3	3	3	3	5	3	3	5	3	4	3	4	5	4	3	3	4	3	5	4	5	5	5	5	4	5	5	5	3	5	5	5
270		2	1	5	2	2	1	1		5	5	5	5	5	4	5	5	5	5	4	5	5	5	5	4	5	5	5	5	5	5	5	5	5	5	4	5	5	5	5	5	5	4	5	5	5	5	5	5
271		1	2	4	2	2	1	1		2	1	3	4	4	4	2	3	3	2	2	4	3	2	2	4	2	4	4	4	2	4	2	4	4	2	2	4	1	1	3	3	1	2	1	1	3	2	2	2
272		2	4	5	1	1	1	2		4	5	4	4	4	4	2	2	2	2	2	4	2	4	3	2	3	3	4	2	2	4	2	2	2	4	2	2	3	2	2	4	4	4	3	2	4	4	4	2
273		2	4	3	2	2	1	2		5	5	4	3	4	3	2	4	2	4	3	4	4	3	2	3	3	3	2	4	4	3	3	2	4	2	4	3	4	4	4	4	3	3	3	4	4	4	3	4
274		2	4	4	2	2	2	1		4	2	3	1	1	2	2	2	3	2	2	2	3	1	3	2	2	2	2	3	3	3	2	2	2	1	2	2	2	2	3	2	2	2	2	2	2	2	2	4
275		1	5	4	2	3	1	1		2	2	3	2	1	2	2	1	3	2	1	2	2	2	2	3	2	1	1	2	3	3	2	3	1	2	2	1	2	2	2	2	2	1	2	2	2	1	1	2
276		1	5	4	2	3	1	1		4	4	2	4	3	4	5	4	5	4	4	4	4	4	3	4	4	4	4	4	4	4	5	4	3	4	5	4	2	2	2	2	2	3	3	2	3	2	2	4
277		2	4	5	3	3	1	1		3	2	4	4	3	2	4	4	3	4	4	2	4	3	4	4	2	4	2	4	4	4	2	4	4	2	3	4	4	4	4	4	4	4	5	4	5	5	5	4
278		1	3	4	3	2	1	2		1	1	2	3	2	2	2	2	1	1	2	1	1	2	2	1	2	2	2	1	3	2	2	2	2	3	2	2	4	5	5	5	4	4	5	3	4	5	5	4
279		2	4	4	2	3	1	1		2	2	3	2	2	3	2	2	2	3	4	3	4	2	4	2	2	2	2	2	2	3	2	2	4	2	2	2	2	2	2	2	2	3	2	2	2	2	2	4
280		1	5	4	2	1	1	1		4	3	4	3	3	4	5	4	4	4	4	3	3	3	4	3	5	4	4	4	4	3	5	5	4	5	4	5	3	1	2	2	3	2	2	1	2	2	2	3
281		2	2	5	2	2	1	1		4	4	4	3	3	4	4	5	5	5	4	5	4	5	3	4	3	3	3	4	3	4	3	4	4	4	4	4	3	4	4	4	4	3	4	3	4	4	4	4
282		1	2	1	2	1	1	1		2	4	3	1	2	3	3	3	2	2	3	3	2	2	2	2	3	3	2	3	1	2	2	3	2	2	2	1	2	2	2	2	2	3	2	3	3	3	2	2
283		1	4	4	2	2	2	2		4	3	4	4	4	5	5	5	4	3	3	5	5	5	5	5	5	5	5	5	5	5	5	5	5	4	5	5	5	5	5	5	5	3	4	5	4	3	5	5
284		2	3	3	2	1	1	2		2	1	2	2	4	3	3	4	2	2	4	3	3	4	4	2	4	3	4	4	3	2	3	2	2	4	4	2	5	4	4	3	3	3	5	3	3	4	5	4
285		2	5	5	2	1	2	1		4	4	5	2	2	2	3	2	1	1	1	2	1	3	2	1	2	3	3	3	3	2	2	1	2	1	3	2	5	3	4	5	5	4	5	3	5	3	4	4
286		1	4	4	2	3	1	1		4	4	4	2	2	2	3	3	4	4	4	2	2	2	4	4	2	4	2	4	2	3	4	3	2	4	2	3	3	4	3	2	3	2	2	4	2	4	2	2
287		1	5	2	2	3	1	1		2	3	2	2	2	2	2	1	2	3	2	2	1	3	1	2	1	2	2	2	2	2	3	2	2	2	2	2	2	4	4	4	2	2	4	2	2	2	4	3
288		1	2	2	3	2	1	1		4	4	4	2	2	3	2	3	2	4	2	4	4	2	2	4	2	4	2	4	2	3	2	4	4	3	2	4	4	2	2	2	2	2	2	4	4	2	4	2
289		1	4	4	3	3	2	1		3	3	4	3	3	5	5	5	3	3	5	3	3	3	5	3	4	4	5	3	3	4	3	5	4	3	5	5	5	3	5	5	5	5	5	5	4	5	4	5
290		1	4	3	1	2	1	1		4	5	5	5	5	5	5	5	5	5	5	4	5	5	5	5	5	5	4	5	5	5	5	5	5	5	4	4	5	4	4	5	5	4	5	5	4	5	5	5
291		1	4	3	2	2	1	1		5	4	4	2	4	4	2	2	2	3	2	2	2	2	4	4	4	2	2	4	3	2	3	2	2	2	2	2	4	4	4	4	4	3	4	4	4	4	4	3
292		1	3	4	3	1	1	1		3	4	4	3	3	4	4	4	4	5	4	5	5	4	4	4	4	4	4	3	4	4	4	4	4	4	5	4	3	2	1	2	2	2	2	2	2	3	1	1
293		2	5	3	2	3	1	2		1	2	1	2	4	2	4	2	2	4	2	3	2	3	4	2	2	2	4	3	2	4	2	2	2	2	3	2	1	2	1	3	2	1	2	3	1	2	2	1
294		1	2	3	2	1	1	1		5	4	5	4	2	2	4	2	2	2	2	2	2	3	2	4	2	2	4	2	2	3	2	2	2	2	2	2	1	3	2	2	2	1	2	1	3	2	3	1
295		1	4	4	2	2	1	1		3	2	2	2	2	4	3	3	4	3	2	2	3	2	2	2	4	2	3	2	3	2	4	2	2	3	4	2	4	4	4	3	4	4	4	4	5	3	3	4
296		2	3	4	2	1	1	2		5	5	5	4	5	4	5	5	5	5	5	4	5	5	5	5	5	5	5	5	5	5	5	5	5	5	5	4	5	4	5	5	5	4	5	5	4	5	5	5
297		2	5	4	2	2	1	2		4	2	4	2	2	2	2	3	2	2	2	2	2	2	4	2	2	4	2	2	2	2	2	2	3	3	3	2	2	2	2	2	2	2	2	3	2	2	2	3
298		1	5	4	3	2	1	1		5	4	3	5	5	5	3	3	3	5	3	4	3	3	5	5	5	4	3	3	3	5	5	4	3	3	3	5	3	4	3	3	2	2	3	2	2	3	3	3
299		2	2	2	3	1	2	2		5	5	5	5	5	5	4	5	4	5	5	5	5	5	5	5	4	5	5	5	5	5	4	4	5	5	5	4	5	5	5	5	5	4	5	5	5	4	5	5
300		1	4	3	2	3	1	1		2	2	3	3	2	4	3	4	4	4	3	4	3	4	2	4	4	2	4	4	2	2	3	3	4	2	2	2	2	2	4	2	2	2	2	2	2	2	3	2
301		2	5	3	2	2	1	1		1	1	2	4	3	4	4	2	4	4	4	4	3	4	4	3	4	4	4	2	3	4	4	4	2	4	4	4	3	2	2	3	2	2	2	2	4	2	2	2
302		1	4	4	1	1	1	1		2	4	2	3	3	4	4	3	3	3	5	3	3	3	4	3	5	4	4	3	3	4	5	3	3	3	3	5	3	3	5	3	4	5	5	5	3	3	5	5
303		1	4	4	1	2	1	1		3	3	4	4	5	5	5	5	5	5	5	5	5	5	5	5	5	5	5	5	5	5	5	4	4	4	5	5	4	4	5	5	5	3	5	5	5	5	4	4
304		1	4	3	2	2	1	1		2	1	2	3	2	4	2	2	4	4	4	4	4	2	2	2	3	4	2	4	2	4	4	2	2	3	2	3	4	4	4	3	4	2	4	4	2	4	4	4
305		1	5	5	1	1	1	2		1	2	3	2	4	2	2	2	4	4	4	4	4	4	4	4	2	4	4	4	4	2	4	4	2	3	3	2	4	4	3	4	4	2	4	4	4	4	4	4
306		2	5	4	1	3	1	1		2	3	4	4	4	2	2	2	2	2	2	2	4	4	2	3	2	2	3	2	3	2	4	4	2	3	2	2	2	2	4	2	4	3	2	3	2	3	2	2
307		1	4	4	2	2	2	1		2	4	4	3	2	2	2	3	2	2	2	2	4	3	2	3	2	2	2	4	2	2	2	4	4	2	4	2	2	2	3	3	2	4	2	3	2	2	3	2
308		1	5	3	1	3	1	1		4	5	5	4	5	4	3	5	5	5	5	4	5	5	5	3	5	5	4	5	3	3	5	5	3	5	5	3	3	3	4	3	2	4	3	3	3	3	3	3
309		1	3	5	2	1	1	1		2	4	4	1	2	2	1	2	3	2	3	2	2	1	2	1	1	2	2	2	2	3	2	1	1	1	2	3	3	2	4	2	2	2	2	2	2	2	3	2
310		2	4	4	2	1	1	1		3	2	2	5	4	4	5	4	5	4	5	5	5	5	5	5	3	3	5	3	5	5	5	4	4	5	5	5	5	5	4	5	5	5	5	5	4	5	5	5
311		1	4	3	2	2	1	1		2	2	2	2	3	2	1	2	2	2	3	2	3	2	2	1	1	3	1	2	1	2	2	3	2	2	2	1	3	4	4	5	4	3	5	3	4	4	5	3
312		2	5	4	2	2	1	2		3	3	4	4	3	4	3	4	5	5	5	4	5	5	5	5	5	3	5	5	3	5	4	5	3	3	5	3	5	5	3	5	5	3	5	5	3	5	3	3
313		1	1	3	1	2	1	2		2	2	2	2	4	2	3	2	2	3	2	4	2	3	2	3	4	2	3	2	2	4	4	2	4	2	2	3	4	3	3	3	2	4	3	4	4	4	4	3
314		1	4	5	1	1	1	1		5	4	5	4	2	2	2	2	2	2	2	3	2	2	2	2	4	2	4	3	4	2	3	2	4	2	2	4	2	3	4	2	4	3	4	3	4	3	4	3
315		1	4	3	2	2	1	1		3	2	4	5	3	3	4	4	3	3	5	5	5	5	5	3	3	3	3	5	3	3	4	5	3	5	3	3	5	5	5	5	4	5	5	5	5	5	5	5
316		2	3	3	2	4	1	1		2	4	3	4	2	2	4	2	2	2	2	2	2	4	4	2	3	2	2	2	2	4	2	2	2	4	4	2	2	4	2	2	2	4	2	3	2	4	4	2
317		2	4	2	2	2	1	2		2	3	2	2	2	2	2	3	3	3	2	3	2	3	2	2	2	3	2	4	2	3	4	2	2	3	4	3	4	4	4	2	4	4	4	4	2	4	3	2
318		2	5	3	2	1	1	1		2	2	3	3	3	5	3	5	5	5	3	4	3	4	3	5	4	3	3	5	3	3	3	3	4	5	3	5	5	5	5	5	4	4	5	5	5	5	5	5
319		1	2	4	1	3	1	1		5	3	4	3	4	3	4	3	3	5	3	4	3	3	5	5	3	3	3	3	3	4	4	4	3	3	3	3	5	5	5	5	4	5	5	5	5	5	5	5
320		1	2	2	2	2	2	1		4	4	4	2	2	4	2	4	4	3	3	2	4	4	2	2	2	2	2	2	4	2	3	2	2	3	2	2	3	3	5	5	5	5	3	4	3	5	4	4
321		2	4	4	2	1	1	2		3	4	2	3	4	4	4	5	4	4	5	4	4	5	5	4	5	4	4	5	3	5	3	4	3	5	4	4	4	2	4	2	2	4	2	4	4	3	4	2
322		2	5	4	3	1	1	1		4	3	4	3	2	2	3	3	2	2	2	3	4	2	2	2	4	2	2	2	2	2	4	2	2	2	2	3	4	2	4	3	4	3	3	3	2	3	2	3
323		2	4	4	2	1	1	1		4	3	4	2	2	2	2	2	2	4	2	3	4	3	3	2	4	3	2	2	4	2	3	2	4	2	2	2	3	3	3	2	2	2	3	2	2	1	2	3
324		2	2	5	2	4	1	1		4	4	4	3	2	3	2	3	3	2	2	1	2	2	1	1	2	3	3	3	3	2	3	3	2	1	2	2	4	3	4	4	4	4	4	4	4	3	3	4
325		1	4	4	2	1	2	1		1	2	2	3	2	3	2	3	2	2	2	4	2	3	2	3	2	2	2	3	2	4	4	4	2	2	4	4	3	3	2	2	1	2	1	2	2	2	2	3
326		2	3	5	2	2	1	2		1	2	1	3	2	4	4	3	2	2	3	4	4	4	2	4	4	3	2	3	2	4	3	3	4	4	3	4	2	2	2	3	3	2	2	2	4	3	2	4
327		2	4	4	3	1	2	1		5	3	5	5	5	5	5	5	5	4	5	5	4	5	5	4	5	5	5	5	4	5	5	5	5	4	5	5	4	5	3	5	4	4	3	4	3	5	3	3
328		1	4	5	3	2	1	1		2	2	2	4	4	4	4	4	3	3	3	4	3	4	3	3	4	4	4	4	4	5	5	5	3	5	4	4	2	2	2	2	2	1	1	2	2	1	2	3
329		2	2	3	2	2	1	1		3	3	3	4	5	4	3	4	5	4	4	4	4	4	5	5	4	4	4	4	5	5	3	4	3	4	4	4	4	4	3	2	2	2	4	3	4	2	3	3
330		1	3	4	2	2	2	1		5	5	5	5	5	5	5	5	5	5	5	5	5	5	5	5	5	5	5	5	5	5	5	5	5	5	4	4	5	5	3	5	4	5	3	4	3	3	5	3
331		2	5	3	2	1	1	1		2	4	2	4	4	4	2	3	4	2	4	3	4	2	2	4	4	2	4	4	3	4	2	4	4	4	4	4	2	3	3	4	4	2	4	4	4	4	4	4
332		1	4	4	2	1	2	1		2	3	4	5	5	4	5	5	5	5	4	5	5	5	5	5	4	5	5	5	5	5	5	5	5	4	4	5	5	5	5	4	5	4	5	5	5	5	5	5
333		2	5	5	2	1	1	1		4	4	5	5	5	4	5	5	4	5	5	5	5	5	5	5	5	5	5	5	5	5	5	5	4	5	4	5	5	5	5	4	5	4	5	5	5	5	5	5
334		2	5	2	2	3	1	1		4	4	2	4	4	3	4	4	4	2	4	2	4	4	2	4	4	3	2	4	4	4	4	3	2	3	4	4	4	4	2	4	4	3	4	4	2	2	4	3
335		1	4	4	2	3	1	1		2	2	2	2	2	3	4	2	2	3	4	2	2	2	2	2	3	2	2	2	2	2	2	2	4	4	3	2	5	4	4	4	4	4	4	4	4	4	5	4
336		2	2	3	3	2	1	1		3	3	3	5	5	4	5	5	5	5	5	5	5	4	5	5	4	5	5	5	5	5	5	5	5	4	5	5	5	3	5	5	4	5	5	5	5	5	5	5
337		2	5	3	2	2	1	1		2	2	3	5	5	5	5	5	5	4	4	4	5	5	4	4	4	4	4	5	5	4	5	5	5	4	5	5	5	4	5	4	5	4	4	5	4	5	4	4
338		2	3	4	3	1	2	1		2	1	2	2	2	2	2	2	2	2	4	4	2	3	2	2	4	2	4	4	2	2	2	4	4	3	2	4	4	4	4	2	2	4	4	4	3	4	2	2
339		2	3	4	2	1	1	1		4	4	5	4	5	5	5	5	5	5	5	5	5	5	5	4	5	5	5	5	5	5	5	5	5	5	5	5	5	5	5	5	5	5	5	5	4	5	5	5
340		2	4	5	2	2	2	1		5	4	5	5	5	4	3	5	3	5	5	5	5	5	5	4	4	4	3	4	5	5	5	3	4	3	4	3	5	5	5	5	4	5	5	5	5	5	5	4
341		2	3	4	1	1	2	1		3	4	4	3	3	2	4	4	4	4	4	4	4	4	4	3	4	2	4	4	3	4	2	4	3	4	4	2	2	3	2	4	2	4	2	2	4	3	4	2
342		1	3	2	2	1	2	1		4	3	4	4	4	4	4	4	4	3	4	3	4	5	5	4	4	4	4	5	4	4	3	4	5	4	3	5	3	3	4	3	4	4	4	2	2	3	3	4
343		1	4	4	2	3	1	1		3	2	1	2	4	2	4	3	2	2	4	2	4	4	4	4	4	4	4	2	4	4	2	2	2	3	3	4	2	3	2	2	3	2	1	2	2	2	1	2
344		1	4	2	2	3	1	1		5	5	5	5	5	5	5	5	5	5	4	5	5	5	5	4	4	5	4	5	5	5	5	5	5	4	5	5	5	3	5	4	3	5	4	5	3	5	3	4
345		2	4	5	2	2	1	1		4	3	3	2	4	2	3	2	3	4	3	4	2	2	4	2	3	2	4	4	4	2	3	3	2	3	3	4	2	4	2	2	3	2	2	4	2	2	2	2
346		1	1	4	2	1	2	2		2	1	3	3	4	3	5	3	4	4	5	4	4	5	5	5	4	4	5	4	4	3	3	5	4	4	5	4	4	3	4	2	2	4	4	4	3	2	4	4
347		1	4	4	2	3	1	1		4	4	3	4	4	4	4	4	2	3	3	4	4	4	4	4	2	4	4	4	2	4	4	2	3	4	4	4	3	2	2	4	2	2	2	3	4	2	3	2
348		1	4	4	2	2	1	1		5	5	3	3	1	2	2	2	2	2	2	2	2	2	3	2	2	2	2	2	2	1	2	3	2	3	2	2	2	2	2	3	2	2	2	2	4	2	4	2
349		2	3	5	2	3	1	1		5	5	5	4	3	5	4	5	5	3	3	5	4	3	3	3	5	5	4	4	3	5	4	3	5	3	5	3	5	3	3	4	5	5	3	4	5	4	5	5
350		1	4	3	1	1	1	1		4	2	2	2	2	3	2	4	4	2	2	2	4	4	3	4	2	4	4	3	3	3	4	2	4	2	2	2	3	2	2	4	4	3	4	2	3	3	2	4
351		1	2	4	1	3	1	1		4	5	5	5	4	5	5	5	4	4	4	5	5	4	5	5	5	5	5	5	5	5	5	5	5	5	5	5	4	5	5	4	4	5	5	5	5	5	5	5
352		1	4	5	2	3	1	2		2	2	2	1	1	1	2	2	1	2	2	1	2	2	2	2	1	2	2	2	2	3	2	2	2	2	3	3	4	4	4	2	4	3	2	3	4	2	4	4
353		2	5	4	2	3	2	1		1	2	2	4	5	4	5	4	5	5	4	4	4	4	3	4	3	5	4	5	5	4	3	5	4	4	4	4	2	2	3	3	2	2	4	3	4	3	2	2
354		2	4	3	2	4	1	1		5	5	5	4	3	4	4	4	4	3	4	5	3	3	3	4	4	3	3	3	5	5	3	5	3	5	5	3	5	5	5	5	5	5	4	5	3	5	5	5
355		1	1	4	2	2	1	1		2	2	1	2	2	2	1	1	1	1	1	2	2	3	1	2	1	1	2	1	2	2	2	2	1	1	3	2	2	2	2	2	2	2	2	2	2	3	2	3
356		2	4	5	2	1	1	1		2	3	3	3	2	2	3	4	3	4	2	2	4	2	4	3	2	2	4	3	4	2	3	4	3	4	3	3	2	3	4	2	4	3	3	2	4	4	2	2
357		2	4	4	1	3	1	1		2	2	1	2	4	4	2	2	3	2	4	4	4	2	3	2	2	4	2	2	2	2	4	2	2	2	2	3	2	4	4	4	4	3	2	2	2	4	2	3
358		1	4	5	3	2	1	1		5	3	5	5	5	5	5	5	4	5	4	5	5	5	5	5	5	4	4	4	5	5	5	5	5	5	5	5	5	5	5	5	5	5	4	5	5	5	5	5
359		2	5	4	2	3	1	2		1	2	2	1	3	1	2	1	2	1	2	1	2	2	1	2	1	1	2	1	2	3	2	2	1	1	2	2	5	5	3	4	4	3	3	3	5	3	4	4
360		2	4	4	2	1	1	1		3	4	5	4	5	5	4	5	4	5	5	4	4	5	4	5	5	5	4	4	5	5	4	5	5	4	5	5	3	4	5	5	5	5	5	5	5	4	5	4
361		1	5	4	2	2	1	2		4	4	4	1	1	1	2	2	1	1	3	1	2	3	1	1	2	1	1	2	2	1	2	3	3	1	2	1	4	2	4	2	2	2	2	3	4	4	4	3
362		2	3	4	2	1	1	1		2	4	4	4	2	4	3	2	3	4	3	2	3	3	4	2	4	2	2	2	4	2	2	2	2	4	4	2	4	4	4	2	4	4	3	4	2	4	4	4
363		1	4	4	2	1	1	1		3	1	1	2	3	2	2	3	4	2	2	2	4	2	2	2	3	4	4	4	2	3	2	2	3	4	2	3	2	4	2	3	4	3	4	4	2	4	2	3
364		2	4	5	2	1	1	1		5	4	5	2	3	4	3	2	3	2	4	4	2	2	4	2	2	2	2	2	3	4	4	2	2	2	2	2	4	2	3	2	2	4	4	3	4	3	2	4
365		2	5	3	2	2	1	1		2	2	2	4	2	4	2	2	4	2	2	4	2	4	3	4	4	2	4	2	2	3	3	2	2	4	2	2	4	2	2	2	4	2	4	3	4	4	2	4
366		1	3	4	2	2	2	1		5	4	4	3	2	3	2	2	2	2	2	1	3	1	1	2	2	2	3	2	2	2	2	2	3	2	2	2	4	2	2	4	2	2	4	2	2	2	2	3
367		1	3	4	1	1	1	1		4	5	5	4	5	5	5	5	5	5	5	5	5	5	4	5	5	5	5	4	5	5	5	5	4	5	5	4	2	4	3	3	4	3	3	3	3	3	2	3
368		2	4	4	1	1	1	1		4	2	2	5	4	4	4	4	4	4	5	5	5	4	3	4	4	4	3	4	3	4	4	4	4	4	5	4	2	2	1	2	1	2	3	2	2	1	3	1
369		2	4	5	3	2	1	1		2	3	1	4	4	4	4	4	5	5	4	4	4	4	5	3	4	5	4	4	4	4	3	4	4	5	4	4	2	3	4	4	4	4	4	4	4	2	4	4
370		1	3	5	2	1	1	1		4	3	4	4	4	4	2	4	4	4	4	2	3	2	4	2	3	4	4	4	4	4	4	4	2	4	2	2	4	3	4	4	4	4	3	4	4	2	3	3
371		1	5	4	2	1	1	1		3	4	5	4	3	5	5	5	5	3	5	3	3	5	4	3	5	3	3	5	4	3	3	3	3	3	5	4	4	4	3	3	4	5	5	3	4	5	5	5
372		1	2	3	1	1	1	1		2	4	2	3	4	5	5	4	5	4	5	3	4	5	3	5	5	4	5	4	4	4	4	4	4	4	3	5	4	2	2	4	3	2	4	4	4	2	4	2
373		1	2	2	2	1	1	1		4	3	4	4	3	3	2	4	2	4	2	4	4	4	2	4	4	4	2	4	4	3	4	3	3	2	2	4	2	3	4	2	3	2	2	4	4	2	2	4
374		2	4	4	2	3	2	1		5	5	4	3	3	3	3	3	3	3	3	5	5	5	3	4	5	3	5	3	4	3	4	3	3	3	3	5	5	3	3	3	3	4	3	3	3	4	4	3
375		2	2	4	2	2	1	2		4	4	2	3	3	4	2	2	3	3	4	2	3	2	3	3	2	2	2	4	2	2	3	3	2	2	4	4	3	3	3	3	2	3	2	2	2	2	2	2
376		2	4	3	2	1	1	2		4	5	4	4	3	2	3	4	3	2	4	3	3	2	2	3	3	2	4	2	3	3	3	3	3	4	3	3	5	5	5	5	5	4	5	5	5	4	5	5
377		2	2	4	3	4	1	2		4	2	4	4	4	2	3	2	2	2	4	2	2	4	3	4	2	2	4	4	3	3	3	2	3	4	2	4	2	2	4	2	2	2	4	3	2	2	2	2
378		2	5	4	2	3	1	1		4	3	2	3	2	3	3	3	3	3	2	4	2	3	2	4	3	3	3	2	3	4	3	2	3	3	4	2	5	5	5	5	5	5	5	5	4	5	5	5
[truncated: 23 more columns]
